# Supplementary material for: Combined Administration of Fibrinogen and Factor XIII Concentrate Does Not Improve Dilutional Coagulopathy Superiorly Than Sole Fibrinogen Therapy: Results of an In-Vitro Thrombelastographic Study
Source: J Clin Med. 2021 May 12;10(10):2068. doi: 10.3390/jcm10102068 (PMC8150940; doi:10.3390/jcm10102068)
Supplement: Supplementary file 1 [file jcm-10-02068-s001.zip]

Archive with 1 entries (1 files):
- jcm-1191972-supplementary.pdf
